# Supplementary material for: Streptococcus Species Abundance in the Gut Is Linked to Subclinical Coronary Atherosclerosis in 8973 Participants From the SCAPIS Cohort
Source: Circulation. 2023 Jul 12;148(6):459–72. doi: 10.1161/CIRCULATIONAHA.123.063914 (PMC10399955; doi:10.1161/CIRCULATIONAHA.123.063914)
Supplement: Supplementary file 4 [file cir-148-459-s004.xlsx]

## Sheet: Tabelle1
Peptide micoarray data summary based on the corrected intensity values of all 88 tested human plasma samples
Peptide	Control 1	Control 2	Control 3	Control 4	Control 5	Control 6	Control 7	Control 8	Control 9	Control 10	Control 11	Control 12	Control 13	Control 14	Control 15	Control 16	Control 17	Control 18	Control 19	Control 20	Control 21	Control 22	Control 23	Control 24	Control 25	Control 26	Control 27	Control 28	Control 29	Control 30	Control 31	Control 32	Control 33	Control 34	Control 35	Control 36	Control 37	AF 38	AF 39	AF 40	AF 41	AF 42	AF 43	AF 44	AF 45	AF 46	AF 47	AF 48	AF 49
SVEADGLVWESLDLYLSDPE	0	0	212.5	0	0	0	111.5	0	0	0	0	0	0	0	0	0	0	0	0	0	0	131	0	0	0	0	0	0	345.5	40	0	0	0	169.25	0	0	129.25	275.5	0	0	521.5	0	0	0	320.75	112	0	0	0
NYLLKNGTSDVLLCGNSSDA	0	0	0	0	0	0	0	0	578.5	0	0	0	0	0	0	37	0	0	0	0	0	0	0	0	374	0	0	0	92.5	0	0	0	0	0	0	0	0	0	0	0	0	0	0	0	862.5	0	484.5	0	0
GTCPEGYRCLKAGENPDHGY	0	0	0	0	0	0	0	0	0	0	0	0	0	0	0	0	121.5	0	0	3256	0	0	0	0	0	0	0	0	0	0	0	0	0	0	0	0	0	0	0	0	0	0	0	0	0	0	0	0	0
TSFDSFAWAFLALFRLMTQD	0	0	0	0	0	0	0	0	0	0	0	0	0	0	0	0	0	0	0	0	0	0	0	0	0	0	0	0	0	0	0	0	0	0	0	0	0	0	0	0	0	0	0	0	0	0	0	0	0
CWERLYQQTLRSAGKIYM	0	0	0	0	0	0	0	0	0	0	0	0	0	0	0	0	0	0	0	0	0	0	0	0	0	0	0	0	0	0	0	0	0	0	0	0	0	0	0	0	0	0	0	0	0	0	0	0	0
ELRDRISDSGLLPRWHMM	0	0	0	0	0	0	0	0	0	0	0	0	0	0	0	0	0	0	0	0	0	0	0	0	0	0	0	0	0	0	0	191.5	0	0	0	0	0	0	0	0	0	0	0	406.5	0	0	0	0	120
MDFFHAFLIIFRILCGEWIE	0	0	0	0	243.5	0	21.5	0	0	0	24	0	0	0	0	0	0	0	0	174	0	0	132.25	0	0	13	47.75	0	0	0	0	223	0	0	22.5	0	257.5	185.5	181.5	0	550	0	0	0	95	8	0	0	0
KFGRCINQTEGDLPLNYTIV	0	0	0	0	232	0	87	0	0	0	0	0	0	0	0	0	0	0	0	0	0	0	0	0	0	0	0	0	0	0	0	0	0	0	0	0	0	0	0	0	0	0	6441.25	0	0	0	0	0	0
LTGELYWTKVKVNFDNVGAG	0	0	0	0	0	0	0	0	0	0	0	0	0	0	0	0	0	0	0	0	0	0	0	0	0	0	0	0	0	0	0	0	0	0	0	0	0	0	0	0	0	0	0	0	0	0	0	0	0
NVGAGYLALLQVATFKGWMD	0	0	0	0	0	0	0	0	0	0	0	0	0	0	0	0	0	0	0	0	0	0	0	0	0	0	0	0	0	0	0	0	0	0	0	0	0	0	0	0	0	0	0	0	0	0	0	0	0
KGWMDIMYAAVDSRGYEEQP	0	0	0	0	0	0	0	0	0	0	0	0	0	0	0	0	0	0	0	0	0	0	0	0	0	0	0	0	0	0	0	0	0	0	0	0	0	0	405	427.5	0	0	0	0	0	0	0	0	0
VKWEAGIDDMFNFQTFANSM	0	0	1429.75	0	0	0	0	0	0	0	0	0	0	0	106	0	0	0	0	132.5	0	0	0	0	0	197	0	0	0	0	0	88	0	0	0	0	0	0	0	0	0	0	0	0	0	188	0	0	50
FANSMLCLFQITTSAGWDGL	0	0	0	0	0	0	0	0	717	0	0	0	0	0	0	0	0	0	0	0	0	0	0	0	0	0	0	0	0	0	0	0	0	0	0	2046	0	0	0	0	0	0	0	0	0	0	0	0	0
GWDGLLSPILNTGPPYCDPT	0	0	0	0	0	0	0	0	0	0	0	0	0	0	0	0	0	0	0	0	0	0	0	0	0	0	0	0	0	0	0	0	0	227.25	263.5	0	0	0	0	0	0	0	0	0	0	0	0	0	0
DALESEPELIERQRLELRQQ	0	0	0	0	0	0	0	0	0	0	0	325	0	0	0	0	0	0	0	0	0	0	61	0	0	0	0	0	0	0	0	0	0	0	333	0	0	0	0	0	7339	0	0	1110.75	0	5	0	0	0
GYEELERVVLRLKPHKAGV	0	0	0	0	0	0	0	0	0	0	0	0	0	0	0	0	0	0	0	0	0	0	0	0	0	0	0	39	0	0	0	0	0	0	0	0	0	0	0	0	0	0	0	0	0	0	0	0	0
AGSFYFAITVITTIGYGHAA	0	0	0	0	0	0	0	0	0	0	0	0	0	0	0	0	0	0	0	0	0	0	0	0	0	0	0	0	0	0	0	0	0	0	0	0	0	0	0	0	0	0	0	0	0	0	0	0	0
GKVFCMFYALLGIPLTLVMF	0	0	0	0	0	0	0	0	0	0	0	0	0	0	0	0	0	0	0	0	0	0	0	0	0	0	0	0	0	0	0	0	0	0	0	0	0	0	0	0	0	0	0	0	0	0	0	0	0
WTFFQAYYCFITLTTIGFGD	0	0	0	0	0	0	0	0	0	0	0	0	0	0	0	0	0	0	0	0	0	0	0	0	0	0	0	0	26.5	0	0	0	0	0	0	0	96	0	0	0	0	0	0	0	0	0	0	0	0
YVALQKDQALQTQPQYVAFS	0	0	0	0	0	0	0	0	0	0	0	0	0	0	0	0	0	0	0	0	0	0	0	0	0	0	0	0	0	0	0	0	0	0	0	0	0	0	0	0	0	0	0	0	0	0	0	0	0
FVYILTGLTVIGAFLNLVVL	0	0	0	0	0	0	0	0	0	0	0	0	0	0	0	0	0	0	0	0	0	0	0	0	0	0	0	0	0	0	0	0	0	0	0	0	0	0	0	0	0	0	0	0	0	0	0	0	0
LESEAESGRQRLLVQKRGAL	0	0	0	0	0	0	0	0	0	0	0	0	0	0	0	0	0	0	0	0	0	0	0	0	0	0	0	0	0	0	103.5	0	0	0	0	0	0	0	0	0	0	0	0	0	0	0	0	0	0
EDYRELERLALQAEPHRAGR	29	0	0	0	0	18	99.5	482.5	0	0	0	860	0	2084	0	0	0	0	0	0	280.5	257	177	0	0	0	22	0	343	0	95	0	0	0	169	9.5	122	0	0	0	380	0	0	2871.5	58.5	58	0	35	0
PGSFYFAITVITTIEYGHAA	0	0	0	0	0	0	0	0	0	0	0	0	0	0	0	0	0	0	0	0	0	0	0	0	0	0	0	0	0	0	0	0	0	0	0	0	0	0	0	320	0	0	0	39	0	0	0	0	190
DSGKVFCMFYALLGIPLTLV	0	0	0	0	0	0	0	0	0	0	0	0	0	0	0	0	0	0	0	0	0	0	0	0	0	0	0	0	0	0	0	0	0	0	0	0	0	0	0	0	0	0	0	0	0	0	0	0	0
WTFFHAYYYCFITLTTIGFG	0	0	0	0	0	0	0	0	0	0	0	0	0	0	0	0	0	0	0	0	0	0	0	0	0	0	0	0	0	0	0	0	0	0	0	0	0	0	0	0	0	0	0	0	0	0	0	0	0
DFVALQSGEALQRKLPYVAF	0	0	0	0	0	0	0	0	0	0	0	0	0	0	0	0	0	0	0	0	0	0	0	0	0	0	0	0	0	0	0	0	0	0	0	0	0	0	0	0	0	0	0	0	0	0	0	0	0
SFLYILLGLTVIGAFLNLVV	0	0	0	0	0	0	0	0	0	0	0	0	0	0	0	0	0	0	0	0	0	0	0	0	0	0	0	0	0	0	0	0	0	0	0	0	0	0	0	0	0	0	0	0	0	0	0	0	0
SQRTTIVIQKQTFISQHSCV	0	0	0	0	0	0	0	0	0	0	0	0	0	0	0	0	0	0	0	0	0	0	0	0	0	0	0	0	0	0	0	0	0	0	0	0	0	0	0	0	0	0	0	0	0	0	0	0	130
HSCVNSTELDELIQQIVAAI	0	0	629.5	0	0	23	0	29.75	0	0	0	0	0	0	0	0	0	0	0	0	0	22	0	17	0	0	0	0	0	0	17	0	0	320	0	431.5	0	24.5	0	0	0	0	292	203	0	0	28	11.5	0
IVAAINAGIIPLGNTSNQIS	0	0	0	0	0	0	0	0	0	33.5	0	0	0	0	2786.25	0	0	0	0	0	33	0	0	0	0	0	0	0	0	0	0	0	0	0	0	0	0	0	0	0	0	207.5	0	0	0	0	0	0	0
GSSFFFAGTVITTIGFGNIS	0	0	0	0	0	0	0	0	0	0	0	0	0	0	0	0	0	0	0	0	0	0	0	0	0	0	0	0	0	0	0	0	0	0	0	0	0	0	0	0	0	0	0	0	0	0	0	0	0
WSALDAIYFVVITLTTIGFG	0	0	0	0	0	0	0	0	0	0	0	0	0	0	0	0	0	0	0	107.75	0	0	0	0	0	0	0	0	0	0	0	0	0	0	0	0	0	0	0	0	0	0	0	0	0	0	0	0	0
DYVAGGSDIEYLDFYKPVVW	0	0	0	7	163	28	0	0	42.5	0	0	0	0	0	71.5	0	0	18.5	75	243	0	0	112.5	42	0	0	41	0	44.5	19	0	0	0	27.5	58.5	27.5	53	77.5	827	0	0	49	127	0	0	187.5	12.25	42	0
FQNNQALTYWECVYLLMVTM	0	0	0	0	0	0	0	0	964.5	0	0	0	0	0	0	0	0	0	0	0	0	0	158	0	0	0	22.5	0	0	67	0	100.5	0	0	0	0	0	0	0	0	0	0	25.5	0	0	0	0	0	0
LMVTMSTVGYGDVYAKTTLG	0	875.5	0	0	0	0	24	0	0	259.75	0	0	0	0	0	2034.25	0	0	463.75	0	681.5	0	0	0	0	0	0	0	0	0	0	0	0	0	0	0	0	0	0	0	0	0	0	0	0	0	0	0	0
PFEIIILLTIFANCVALAIY	0	0	0	0	0	0	0	0	0	0	0	0	0	0	0	0	0	0	0	0	0	0	0	0	0	0	0	0	0	0	0	0	0	146	0	0	0	86.5	0	0	0	0	0	0	0	0	0	0	0
ELFMGKMHKTCYNQEGIADV	0	0	55	0	0	6	100	101	84	0	0	0	34.5	753.75	0	0	0	0	0	0	1218	153.5	54	0	0	0	0	0	0	0	149	0	0	32.5	370	12	0	0	0	176	0	0	0	2558.5	0	20	0	0	401.5
AEDDPSPCALETGHGRQCQN	0	0	17.5	0	0	149	0	0	0	0	0	0	0	0	14.5	0	0	0	0	0	0	0	0	0	0	0	0	0	0	0	0	0	0	0	219.5	0	0	0	0	11.5	0	0	0	0	0	0	0	0	45
RQCQNGTVCKPGWDGPKHGI	0	0	0	0	0	0	0	0	0	0	0	0	0	0	0	0	0	0	0	0	0	0	120.75	0	0	0	0	0	0	0	0	0	0	0	0	42	0	0	0	0	0	0	0	0	0	0	0	0	0
FDNFAFAMLTVFQCITMEGW	0	0	0	0	0	0	0	0	346.5	0	0	0	0	0	0	0	0	0	0	0	0	0	0	0	0	0	0	0	0	0	0	325.5	0	0	4	0	0	0	0	0	153.5	0	0	0	0	0	0	0	0
MEGWTDVLYWVNDAVGRDWP	0	0	0	0	0	0	38.5	0	0	0	0	0	0	11	0	0	35	49	0	50.5	0	0	0	0	0	0	0	0	0	0	0	0	0	28	0	173.25	60.5	0	0	0	0	0	0	0	116	25	0	0	0
LFGGKFNFDEMQTRRSTFDN	0	0	0	0	0	0	0	0	0	0	0	0	0	0	0	0	0	0	0	0	0	0	0	0	21.5	0	0	0	0	0	0	0	0	0	0	0	0	0	0	0	0	0	0	0	0	0	0	0	0
TFDNFPQSLLTVFQILTGED	0	0	0	0	0	0	0	0	0	0	0	0	0	0	0	156	0	0	0	0	66.5	36.5	0	0	0	0	0	0	29.5	0	256.5	0	14.25	0	0	0	123.5	0	65.5	0	384	0	636	0	0	0	0	0	0
NHILFYFDIVFTTIFTIEIA	0	0	0	0	0	0	0	57.5	42.5	0	0	101.5	0	0	0	131	0	0	0	0	0	61.5	0	72.75	0	0	0	0	0	44	3	64.5	0	0	32.25	0	0	0	0	39.25	0	16	0	118.5	82.5	0	43.5	0	0
LFKGKLYTCSDSSKQTEAEC	0	0	0	0	0	0	0	0	328.75	0	0	1085.5	585	11.5	0	0	0	0	0	0	464.25	0	0	1143.75	418.5	0	0	0	0	0	30	0	0	612.5	243.5	0	298.5	655	0	78	0	0	1078	0	434.25	0	1079	0	0
KGNYITYKDGEVDHPIIQPR	0	0	0	0	0	0	362	0	171.5	28	66.25	0	0	0	56.5	76.5	16.25	0	0	0	0	0	0	544.25	0	0	0	0	0	0	0	0	0	128	4.5	0	0	0	255	0	0	0	0	0	0	0	0	0	0
DFDNVLAAMMALFTVSTFEG	0	0	89.5	0	0	16.5	29	51	24.5	0	0	0	0	0	493.25	31.5	0	0	0	0	0	0	0	0	0	10	0	0	57.5	0	0	86	0	14	0	43.5	0	0	0	0	1032.75	0	44	0	194.5	36	0	0	0
ALFTVSTFEGWPELLYRSID	0	105.5	37.75	0	115.75	63.5	80.5	192	64	19.5	120.5	64	52	0	0	0	22.5	32	113.5	550	0	114.5	306	20	208	51	47.75	13	43	62.5	301.5	0	64	66.5	0	221.5	111.5	66	313	0	682	299.5	155.5	85.5	106.5	99	30.5	48.5	18
MQHYGQSCLFKIAMNILN	0	0	0	0	0	0	0	0	0	0	0	0	0	0	0	0	0	0	0	0	0	0	0	0	0	0	0	0	0	0	0	77	0	0	0	0	0	0	0	0	0	0	0	0	207.5	0	0	0	0
NPAEHTQCSPSMNAEENSRI	0	0	0	0	0	0	80.5	0	0	0	0	55	0	62	0	93	0	0	0	0	39	0	0	0	0	0	0	0	0	0	0	0	0	0	34.5	0	0	0	0	0	0	0	0	166.25	12.5	0	0	0	0
NFQTFPQAVLLLFRCATGEA	0	0	0	0	0	0	0	0	0	0	0	0	0	0	0	0	0	0	0	0	0	0	0	0	0	0	0	0	0	0	0	0	0	0	0	0	0	0	0	0	0	0	0	0	0	0	0	0	0
EAWQDIMLACMPGKKCAPES	0	0	0	0	0	0	0	0	0	0	0	0	0	1444.5	0	0	0	0	0	0	1180.5	0	0	0	0	0	0	0	0	0	5.25	0	0	6	0	0	0	0	246.5	0	0	0	0	831.5	0	0	0	0	13
DSWGKQYSYALFKAMSHMLC	0	0	0	0	0	0	0	0	0	0	0	0	0	0	0	0	0	0	0	0	0	0	0	0	0	0	0	0	0	0	0	0	0	0	0	0	0	0	0	0	0	0	0	0	0	0	0	0	0
LCIGYGAQAPVSMSDLWITM	0	0	0	0	0	0	11.5	0	0	0	0	0	0	0	0	0	0	0	0	0	0	0	0	0	0	0	0	0	0	0	0	80	0	129	0	0	0	34	0	0	0	0	0	161.5	2	0	0	0	74.5
TMLSMIVGATCYAMFVGHAT	0	0	0	0	0	0	56	0	0	0	0	0	0	0	0	0	0	0	0	0	0	0	0	0	0	0	0	0	0	0	0	0	0	0	0	0	0	0	92	0	0	0	0	0	0	0	0	0	0
VNHSWSELYSRALFKAMSHM	0	0	0	0	0	0	0	0	0	0	0	0	0	0	0	0	0	0	0	0	0	0	0	0	0	0	0	0	0	0	0	0	0	0	0	0	0	0	0	0	0	0	0	0	0	0	0	0	13
VNNSWGKQYSYALFKAMSHM	0	0	0	0	0	0	0	0	0	0	0	0	0	0	0	0	0	0	0	0	0	0	0	0	0	0	0	0	0	0	0	0	0	0	0	0	0	0	0	0	0	0	14	0	0	0	315	0	0
LCIGYGRQAPVGMSDVWLTM	0	0	0	0	0	0	0	0	0	0	154	0	0	0	0	0	0	0	0	0	0	0	0	0	0	0	0	0	0	0	0	205.75	0	395.75	0	0	0	0	0	4	0	0	0	44.5	5	0	0	0	34
VGATCYAMFIGHATALIQSL	0	0	0	0	0	0	0	0	0	0	0	0	0	0	0	0	0	0	0	0	0	0	162.5	0	0	0	0	0	0	0	0	0	0	0	0	0	0	0	0	0	0	0	0	0	0	0	0	0	0
YNSSSNTTCVNWNQYYTNCS	0	0	0	162.5	0	0	0	0	605.25	0	0	1133.5	1530	0	3051.75	0	0	0	0	650.75	0	0	0	2209.5	451	0	0	0	0	55.5	0	0	0	365	2021	0	202.5	2639	0	0	0	0	0	0	5334.25	0	1592	0	432
VGAARNACINWNQY	0	0	0	0	0	0	0	0	0	0	0	0	0	0	0	0	0	0	0	0	0	0	0	0	0	0	0	0	0	0	0	0	0	0	0	0	0	0	0	0	0	0	0	0	0	0	0	0	0
SNFTQTLEDVFRRIFITYMD	0	0	0	0	0	0	0	0	0	0	0	0	0	36.75	0	0	0	0	0	0	0	43	122	0	0	0	0	0	0	0	0	92.5	0	0	0	0	0	0	0	0	274	0	1102.5	0	0	16.5	0	0	0
VETVPCGSSPGHIKELPCGE	0	0	0	0	568.5	0	0	0	0	0	0	0	0	0	0	0	0	570.5	36	0	0	0	0	0	0	0	0	0	0	0	0	657	0	23	0	0	0	0	0	2040	0	0	0	0	0	0	0	962.5	5474
AEKGSSASKFTSIPAAFWYT	0	0	307.75	0	0	0	0	0	0	0	0	0	0	0	561	0	0	0	0	0	0	0	0	0	0	1432.25	0	0	0	0	0	0	0	0	0	0	0	0	0	0	0	0	0	0	0	521	0	0	0
VETVPCGTVPGSKELPCGER	0	0	0	0	416.75	0	0	0	0	0	0	0	0	0	0	0	0	651.5	31	0	0	0	0	0	0	0	0	0	0	0	0	635.5	0	32	0	0	0	0	0	1617	0	0	0	0	0	0	0	720	4292.75
SASKFTSIPASFWYTIVTMT	0	0	0	0	0	0	0	0	0	0	0	0	0	0	0	0	0	0	0	0	0	0	0	0	0	0	0	0	0	0	0	0	0	0	0	0	0	0	0	0	0	0	0	0	0	0	0	0	0
MILSNTTAVTPFLTKLWQET	0	0	0	0	0	0	0	0	0	0	0	0	0	0	0	0	0	0	0	0	0	0	0	0	0	0	0	0	0	0	0	0	0	0	0	0	0	0	0	0	0	0	0	0	0	0	0	0	0
THFQSIPDAFWWAVVTMTTV	0	0	0	0	0	0	0	0	0	0	0	0	0	0	0	0	0	0	0	0	0	0	0	0	0	0	0	0	0	0	0	0	0	0	0	0	0	0	0	0	0	0	0	0	0	15	0	0	0
WWAVVTMTTVGYGDMKPITV	0	0	0	0	0	0	44.75	0	0	0	0	0	0	5879	0	0	0	0	0	278.5	0	0	0	0	0	0	0	0	0	0	0	0	0	0	0	0	0	0	1329	57.5	0	0	763.5	43	0	0	0	0	0
AEVDRVDSHFTSIPESFWWA	10.5	104	22.5	12.75	0	15	36	0	224.5	37	286.25	266	1309.5	0	127	333.5	0	37.75	60.75	357.25	77.5	24.5	0	245	136.5	0	0	65.5	0	0	23.5	78.75	0	706	72	59.75	420.25	99.5	0	0	186	0	30	0	0	57	46	54	0
TDFKNIPIGFWWAVVTMTTL	0	0	0	0	0	0	0	0	0	0	0	0	0	0	0	0	14.5	0	0	0	0	0	0	0	0	0	0	0	0	0	0	0	0	0	0	0	0	0	0	0	0	0	0	0	0	0	0	0	0
PTGPNATESVQPMEGQEDEG	0	0	40	57.5	0	0	49.5	0	0	0	0	0	0	0	0	0	0	31.5	0	0	65	0	210	0	0	0	0	0	101.5	38.5	124.5	0	0	170	96	0	38.5	0	131	0	165	0	0	409	78	28	0	0	0
NGAQYRGILEASLELFKFTI	0	0	0	0	0	0	0	0	0	0	0	0	0	0	0	43.5	0	0	0	0	0	0	415	0	0	0	0	0	0	104.5	0	0	0	0	0	0	0	0	0	0	0	0	0	0	39.5	15.5	0	0	0
FKFTIGMGELAFQEQLHFR	0	0	0	0	0	0	30	0	0	0	0	41.5	0	31.5	103.5	0	0	0	0	59.5	50.75	0	393	0	0	0	0	0	0	67	0	0	0	0	0	9.5	0	0	0	0	0	0	47.5	530.5	61	30.5	0	0	0
RDERELLRHPPAPHQPPAPA	0	0	46	0	0	0	0	0	0	0	0	0	2247.25	359	664.5	0	0	0	0	0	178.5	0	119	7787	0	1042.75	210.5	0	0	2711.5	0	0	0	115.75	0	0	92	0	0	0	0	0	232	0	0	0	0	440.5	0
APPSGPTVAPLLPRTLADPF	36	0	0	0	0	0	64.5	0	0	0	9	0	0	0	0	0	0	0	0	0	37	0	0	0	0	5925.5	0	0	0	0	365.5	0	0	316	0	342	0	0	163	0	80	0	0	0	0	0	0	0	0
NQGTHFSSIPDAFWWAVVTM	0	0	0	0	0	0	0	0	0	0	0	0	118.5	0	0	0	0	0	0	0	0	0	0	0	235	86.5	0	0	0	0	0	44	78	0	0	0	0	0	0	0	0	39	0	83.5	0	44.5	59	0	0
SEHTHFKNIPIGFWWAVVTM	0	0	0	0	0	0	0	0	0	0	0	0	0	0	0	0	0	0	0	0	121.5	0	0	0	0	0	0	0	0	0	0	0	0	0	0	0	0	0	0	0	0	0	0	196.5	0	0	0	0	0
VPRKAILYPHEAPSWTLAKD	0	0	0	0	0	0	0	0	0	0	0	0	0	26	0	0	0	0	0	0	0	0	0	0	0	0	0	0	0	0	0	0	0	0	0	0	0	0	0	0	0	0	0	0	0	0	0	0	0
TLAKDIVFHPYWMIFGEVYA	0	0	62.5	0	0	0	266.5	0	0	0	0	0	0	0	0	0	0	0	0	0	0	0	0	0	0	0	0	0	0	0	0	0	0	0	0	0	0	0	0	0	0	0	431.5	543	0	0	0	0	0
YEIDVCANDSVIPQICGPGT	0	0	0	0	0	0	119	0	0	0	0	0	0	0	0	0	0	0	0	0	0	0	0	0	196.25	0	0	0	0	0	0	0	0	0	15	0	0	0	0	0	0	0	0	0	0	0	0	0	0
FTPSAAFLLKETEEGPPATE	0	0	0	0	296.5	100.5	0	0	79.25	0	0	0	56	0	0	109	0	0	0	0	444.5	0	0	0	0	0	346	0	0	0	94.5	0	149.25	0	467.5	0	0	0	0	0	0	0	658.5	74.5	909.25	0	0	0	0
LKETEEGPPATECGYACQPL	0	0	0	0	0	0	198	0	0	7.25	0	0	0	0	0	0	0	0	0	0	47.5	0	0	0	0	0	99	0	0	0	0	0	0	215.5	296.5	0	0	0	982.5	0	0	0	0	50.75	362	0	0	0	0
SIKDKYVTALYFTFSSLTSV	0	0	0	0	0	0	0	0	0	0	0	0	37.5	0	0	0	0	0	0	0	100.25	0	0	0	170.75	0	0	0	0	0	0	0	0	0	0	0	0	0	0	0	0	0	593.25	0	0	21	131.5	0	0
DSRIGWLHNLGDQIGKPYNS	0	0	0	0	0	0	46.5	0	0	0	0	0	0	0	0	0	0	0	0	0	0	0	0	0	0	0	0	0	0	0	0	0	0	0	0	0	0	0	0	0	0	0	0	0	0	0	0	467.5	0
TLFWSIFGLSEVTSVVLKYD	0	0	0	0	0	0	0	0	0	0	0	0	0	0	0	0	0	0	0	0	33	41.5	0	0	0	0	0	0	0	0	0	0	0	0	0	0	0	0	0	3.25	0	0	0	0	0	3.25	0	0	0
AEKDAVNESGRVEFGSYADA	79	0	341.5	0	0	21	196.5	0	0	0	0	0	17	1141.5	0	194.5	0	95.5	0	186.5	68.5	28.5	0	0	0	0	0	0	0	0	0	0	37.5	54	32.5	69	103	285	0	0	264	0	265.5	225.75	0	1760.75	0	65	0
LWWGVVTVTTIGYGDKVPQT	0	0	0	0	0	0	0	0	0	0	0	0	0	0	0	0	0	0	0	0	0	0	0	0	0	0	0	0	0	0	0	0	0	0	0	0	0	0	0	0	0	0	0	0	0	125	0	0	19
VTVTTIGYGDKVPQTWVGKT	0	0	0	0	0	0	0	0	0	0	0	0	0	0	0	0	0	0	0	0	0	0	0	0	0	0	0	0	0	0	0	0	0	0	0	0	0	0	0	0	0	0	0	0	0	0	0	83	0
VEDGECYIQFFSNAAVTFGT	0	0	0	0	51	38.5	0	0	0	0	0	0	0	0	0	0	0	0	0	0	0	11	381	0	0	2.5	0	0	0	0	0	0	0	0	0	0	3.5	0	0	0	94.5	0	0	0	0	0	0	0	4202.25
LDTSKVSKACVSEVNSFTAA	0	0	73	0	878.5	0	0	0	0	0	0	285.5	0	0	0	0	0	0	0	0	0	0	0	0	0	0	0	0	0	0	0	0	0	0	0	0	0	0	0	113.75	0	0	0	0	0	0	0	275.5	458
TQTTIGYGFRCVTDECPIAV	0	0	0	0	0	0	51.5	0	0	0	0	0	0	0	0	0	110	0	0	0	0	0	0	0	0	0	0	0	30	0	0	0	0	88.5	0	0	0	0	0	0	0	0	184	0	0	63.5	0	0	0
GRTPCVMQVHGFMAAFLFSI	0	0	0	0	0	0	134.5	355	0	17.5	0	92	0	0	0	0	0	0	0	0	0	0	169	0	0	0	0	0	0	0	0	0	0	0	0	0	0	0	0	0	0	245.75	0	0	0	0	0	0	0
AESDEARRCYNDPKCCDFVT	4	0	0	0	0	22	21	0	172	31.5	0	0	0	18.5	44.5	0	0	0	0	0	0	0	0	11.25	0	0	0	0	11	0	0	0	0	254.5	5.5	0	189	27	0	0	130	0	0	0	0	25	0	0	0
SEGTAEPCVTSIHSFSSAFL	0	0	0	0	0	0	0	0	0	0	0	0	87.5	0	0	0	0	0	0	0	282	5.25	0	0	3532	0	0	0	0	0	0	0	0	0	0	207.5	0	0	0	0	0	0	0	0	0	0	52.5	0	0
SIHSFSSAFLFSIEVQVTIG	0	0	42.5	0	0	0	55.5	0	0	0	0	0	455	0	0	0	0	0	33	0	0	0	80.75	0	671.5	0	0	13.5	0	9	386.5	0	226.75	0	0	0	786.5	0	0	0	0	69.75	0	0	0	468	264	0	0
HQEAINCYANETCCDFFTNQ	0	0	1164.75	0	0	45.5	122	94	971	50	0	43.5	10	100.5	149	105	3	0	86.5	0	83.5	137.5	411.25	161.25	0	0	91	25.5	0	28.5	34	0	44.5	229.25	63	70	78.25	67.5	0	5	392	0	121.5	162	143.75	52	35.75	0	223.5
VGNYTPCVANVYNFPSAFLF	0	0	0	0	0	0	0	0	0	2	0	0	0	0	61	0	0	0	15.5	0	0	0	526	0	0	0	61.5	0	0	0	0	0	0	0	0	0	0	0	0	0	0	0	0	0	0	0	0	0	0
IETETTIGYGFRVITEKCPE	0	0	0	0	0	10	11.5	0	0	0	0	0	0	9	0	0	0	0	0	0	61.5	0	0	0	0	0	0	0	0	81	0	0	18.5	52.5	0	0	0	0	0	66.5	0	0	0	63	0	0	0	0	380.75
[truncated: 39 more columns]
